# Supplementary material for: Deep Learning-Based Risk Assessment and Prediction of Cardiac Outcomes Using Single-Lead 24-Hour Holter-ECG in Patients with Heart Failure or Myocardial Infarction
Source: J Clin Med. 2025 Oct 13;14(20):7209. doi: 10.3390/jcm14207209 (PMC12565440; doi:10.3390/jcm14207209)
Supplement: Supplementary file 1 [file jcm-14-07209-s001.zip]

Archive with 1 entries (1 files):
- jcm-3915925-supplementary.pdf
